# Supplementary material for: Antitumor Activity of an Anti-EGFR/HER2 Bispecific Antibody in a Mouse Xenograft Model of Canine Osteosarcoma
Source: Pharmaceutics. 2022 Nov 17;14(11):2494. doi: 10.3390/pharmaceutics14112494 (PMC9697293; doi:10.3390/pharmaceutics14112494)
Supplement: Supplementary file 1 [file pharmaceutics-14-02494-s001.zip]

Archive with 1 entries (1 files):
- pharmaceutics-1967426-supplementary.pdf
